# Supplementary material for: Association of PHACTR1 with Coronary Artery Calcium Differs by Sex and Cigarette Smoking
Source: J Cardiovasc Dev Dis. 2024 Jun 27;11(7):194. doi: 10.3390/jcdd11070194 (PMC11276683; doi:10.3390/jcdd11070194)
Supplement: Supplementary file 1 [file jcdd-11-00194-s001.zip]

Archive with 1 entries (1 files):
- jcdd-3058437-supplementary.pdf
